# Supplementary material for: Predicting hospital admission at emergency department triage using machine learning
Source: PLoS One. 2018 Jul 20;13(7):e0201016. doi: 10.1371/journal.pone.0201016 (PMC6054406; doi:10.1371/journal.pone.0201016)
Supplement: S1 Table — Descriptions of all 972 variables included in the study. (XLSX) [file pone.0201016.s001.xlsx]

## Sheet: Sheet1
		S1 Table	Complete list of variables included in model (m = 972)
		Variable Name	Description	Type
	Response Variable	disposition	admission (1) vs discharge (0)	Binary
	Demographics	age	age	Numeric
		gender	gender	Binary
		ethnicity	ethnicity	Categorical
		race	race	Categorical
		lang	patient's primary language (English vs. other)	Binary
		religion	religion	Categorical
		maritalstatus	marital status	Categorical
		employstatus	full-time, part-time, student, unemployed, retired	Categorical
		insurance_status	commerical, medicaid, medicare, self-pay	Categorical
	Triage Variables	dep_name	presenting hospital (recoded into A, B, C)	Categorical
		arrivalmode	amulance, walk-in, car, etc	Categorical
		arrivalmonth	month of arrival (Jan-Dec)	Categorical
		arrivalday	day of arrival (Mon-Sun)	Categorical
		arrivalhour_bin	hour of arrival, binned to 4-hour timeframes (23-02, 03-06, 7-10, etc)	Categorical
		triage_vital_hr	systolic blood pressure recorded at triage	Numeric
		triage_vital_sbp	diastolic blood pressure recorded at triage	Numeric
		triage_vital_dbp	heart rate recorded at triage	Numeric
		triage_vital_rr	respiratory rate recorded at triage	Numeric
		triage_vital_o2	O2 saturation recorded at triage	Numeric
		triage_vital_o2_device	presence of supplementary O2 device at triage	Binary
		triage_vital_temp	temperature recorded at triage	Numeric
		esi	ESI level determined by triage nurse	Categorical
	Hospital Usage	previousdispo	disposition of the patient's last visit to the ED	Categorical
		n_edvisits	number of ED visits within the past year	Numeric
		n_admissions	number of in-patient admissions within the past year	Numeric
		n_surgeries	number of surgeries and procedures within the past year	Numeric
	Chief Complaint	cc_abdominalcramping	Chief complaint: abdominal cramping	Binary
		cc_abdominaldistention	Chief complaint: abdominal distention	Binary
		cc_abdominalpain	Chief complaint: abdominal pain	Binary
		cc_abdominalpainpregnant	Chief complaint: abdominal pain pregnant	Binary
		cc_abnormallab	Chief complaint: abnormal lab	Binary
		cc_abscess	Chief complaint: abscess	Binary
		cc_addictionproblem	Chief complaint: addiction problem	Binary
		cc_agitation	Chief complaint: agitation	Binary
		cc_alcoholintoxication	Chief complaint: alcohol intoxication	Binary
		cc_alcoholproblem	Chief complaint: alcohol problem	Binary
		cc_allergicreaction	Chief complaint: allergic reaction	Binary
		cc_alteredmentalstatus	Chief complaint: altered mental status	Binary
		cc_animalbite	Chief complaint: animal bite	Binary
		cc_ankleinjury	Chief complaint: ankle injury	Binary
		cc_anklepain	Chief complaint: ankle pain	Binary
		cc_anxiety	Chief complaint: anxiety	Binary
		cc_arminjury	Chief complaint: arm injury	Binary
		cc_armpain	Chief complaint: arm pain	Binary
		cc_armswelling	Chief complaint: arm swelling	Binary
		cc_assaultvictim	Chief complaint: assault victim	Binary
		cc_asthma	Chief complaint: asthma	Binary
		cc_backpain	Chief complaint: back pain	Binary
		cc_bleeding/bruising	Chief complaint: bleeding/bruising	Binary
		cc_blurredvision	Chief complaint: blurred vision	Binary
		cc_bodyfluidexposure	Chief complaint: body fluid exposure	Binary
		cc_breastpain	Chief complaint: breast pain	Binary
		cc_breathingdifficulty	Chief complaint: breathing difficulty	Binary
		cc_breathingproblem	Chief complaint: breathing problem	Binary
		cc_burn	Chief complaint: burn	Binary
		cc_cardiacarrest	Chief complaint: cardiac arrest	Binary
		cc_cellulitis	Chief complaint: cellulitis	Binary
		cc_chestpain	Chief complaint: chest pain	Binary
		cc_chesttightness	Chief complaint: chest tightness	Binary
		cc_chills	Chief complaint: chills	Binary
		cc_coldlikesymptoms	Chief complaint: cold like symptoms	Binary
		cc_confusion	Chief complaint: confusion	Binary
		cc_conjunctivitis	Chief complaint: conjunctivitis	Binary
		cc_constipation	Chief complaint: constipation	Binary
		cc_cough	Chief complaint: cough	Binary
		cc_cyst	Chief complaint: cyst	Binary
		cc_decreasedbloodsugar-symptomatic	Chief complaint: decreased blood sugar-symptomatic	Binary
		cc_dehydration	Chief complaint: dehydration	Binary
		cc_dentalpain	Chief complaint: dental pain	Binary
		cc_depression	Chief complaint: depression	Binary
		cc_detoxevaluation	Chief complaint: detox evaluation	Binary
		cc_diarrhea	Chief complaint: diarrhea	Binary
		cc_dizziness	Chief complaint: dizziness	Binary
		cc_drug/alcoholassessment	Chief complaint: drug / alcohol assessment	Binary
		cc_drugproblem	Chief complaint: drug problem	Binary
		cc_dyspnea	Chief complaint: dyspnea	Binary
		cc_dysuria	Chief complaint: dysuria	Binary
		cc_earpain	Chief complaint: ear pain	Binary
		cc_earproblem	Chief complaint: ear problem	Binary
		cc_edema	Chief complaint: edema	Binary
		cc_elbowpain	Chief complaint: elbow pain	Binary
		cc_elevatedbloodsugar-nosymptoms	Chief complaint: elevated blood sugar-no symptoms	Binary
		cc_elevatedbloodsugar-symptomatic	Chief complaint: elevated blood sugar-symptomatic	Binary
		cc_emesis	Chief complaint: emesis	Binary
		cc_epigastricpain	Chief complaint: epigastric pain	Binary
		cc_epistaxis	Chief complaint: epistaxis	Binary
		cc_exposuretostd	Chief complaint: exposure to std	Binary
		cc_extremitylaceration	Chief complaint: extremity laceration	Binary
		cc_extremityweakness	Chief complaint: extremity weakness	Binary
		cc_eyeinjury	Chief complaint: eye injury	Binary
		cc_eyepain	Chief complaint: eye pain	Binary
		cc_eyeproblem	Chief complaint: eye problem	Binary
		cc_eyeredness	Chief complaint: eye redness	Binary
		cc_facialinjury	Chief complaint: facial injury	Binary
		cc_faciallaceration	Chief complaint: facial laceration	Binary
		cc_facialpain	Chief complaint: facial pain	Binary
		cc_facialswelling	Chief complaint: facial swelling	Binary
		cc_fall	Chief complaint: fall	Binary
		cc_fall>65	Chief complaint: fall >65	Binary
		cc_fatigue	Chief complaint: fatigue	Binary
		cc_femaleguproblem	Chief complaint: female gu problem	Binary
		cc_fever	Chief complaint: fever	Binary
		cc_fever-75yearsorolder	Chief complaint: fever-75 years or older	Binary
		cc_fever-9weeksto74years	Chief complaint: fever-9 weeks to 74 years	Binary
		cc_feverimmunocompromised	Chief complaint: fever immunocompromised	Binary
		cc_fingerinjury	Chief complaint: finger injury	Binary
		cc_fingerpain	Chief complaint: finger pain	Binary
		cc_fingerswelling	Chief complaint: finger swelling	Binary
		cc_flankpain	Chief complaint: flank pain	Binary
		cc_follow-upcellulitis	Chief complaint: follow-up cellulitis	Binary
		cc_footinjury	Chief complaint: foot injury	Binary
		cc_footpain	Chief complaint: foot pain	Binary
		cc_footswelling	Chief complaint: foot swelling	Binary
		cc_foreignbodyineye	Chief complaint: foreign body in eye	Binary
		cc_fulltrauma	Chief complaint: full trauma	Binary
		cc_generalizedbodyaches	Chief complaint: generalized body aches	Binary
		cc_gibleeding	Chief complaint: gi bleeding	Binary
		cc_giproblem	Chief complaint: gi problem	Binary
		cc_groinpain	Chief complaint: groin pain	Binary
		cc_hallucinations	Chief complaint: hallucinations	Binary
		cc_handinjury	Chief complaint: hand injury	Binary
		cc_handpain	Chief complaint: hand pain	Binary
		cc_headache	Chief complaint: headache	Binary
		cc_headache-newonsetornewsymptoms	Chief complaint: headache- new onset or new symptoms	Binary
		cc_headache-recurrentorknowndxmigraines	Chief complaint: headache- recurrent or known dx migraines	Binary
		cc_headachere-evaluation	Chief complaint: headache re-evaluation	Binary
		cc_headinjury	Chief complaint: head injury	Binary
		cc_headlaceration	Chief complaint: head laceration	Binary
		cc_hematuria	Chief complaint: hematuria	Binary
		cc_hemoptysis	Chief complaint: hemoptysis	Binary
		cc_hippain	Chief complaint: hip pain	Binary
		cc_homicidal	Chief complaint: homicidal	Binary
		cc_hyperglycemia	Chief complaint: hyperglycemia	Binary
		cc_hypertension	Chief complaint: hypertension	Binary
		cc_hypotension	Chief complaint: hypotension	Binary
		cc_influenza	Chief complaint: influenza	Binary
		cc_ingestion	Chief complaint: ingestion	Binary
		cc_insectbite	Chief complaint: insect bite	Binary
		cc_irregularheartbeat	Chief complaint: irregular heart beat	Binary
		cc_jawpain	Chief complaint: jaw pain	Binary
		cc_jointswelling	Chief complaint: joint swelling	Binary
		cc_kneeinjury	Chief complaint: knee injury	Binary
		cc_kneepain	Chief complaint: knee pain	Binary
		cc_laceration	Chief complaint: laceration	Binary
		cc_leginjury	Chief complaint: leg injury	Binary
		cc_legpain	Chief complaint: leg pain	Binary
		cc_legswelling	Chief complaint: leg swelling	Binary
		cc_lethargy	Chief complaint: lethargy	Binary
		cc_lossofconsciousness	Chief complaint: loss of consciousness	Binary
		cc_maleguproblem	Chief complaint: male gu problem	Binary
		cc_mass	Chief complaint: mass	Binary
		cc_medicalproblem	Chief complaint: medical problem	Binary
		cc_medicalscreening	Chief complaint: medical screening	Binary
		cc_medicationproblem	Chief complaint: medication problem	Binary
		cc_medicationrefill	Chief complaint: medication refill	Binary
		cc_migraine	Chief complaint: migraine	Binary
		cc_modifiedtrauma	Chief complaint: modified trauma	Binary
		cc_motorcyclecrash	Chief complaint: motor vehicle crash	Binary
		cc_motorvehiclecrash	Chief complaint: motorcycle crash	Binary
		cc_multiplefalls	Chief complaint: multiple falls	Binary
		cc_nasalcongestion	Chief complaint: nasal congestion	Binary
		cc_nausea	Chief complaint: nausea	Binary
		cc_nearsyncope	Chief complaint: near syncope	Binary
		cc_neckpain	Chief complaint: neck pain	Binary
		cc_neurologicproblem	Chief complaint: neurologic problem	Binary
		cc_numbness	Chief complaint: numbness	Binary
		cc_oralswelling	Chief complaint: oral swelling	Binary
		cc_otalgia	Chief complaint: otalgia	Binary
		cc_other	Chief complaint: other	Binary
		cc_overdose-accidental	Chief complaint: overdose- accidental	Binary
		cc_overdose-intentional	Chief complaint: overdose- intentional	Binary
		cc_pain	Chief complaint: pain	Binary
		cc_palpitations	Chief complaint: palpitations	Binary
		cc_panicattack	Chief complaint: panic attack	Binary
		cc_pelvicpain	Chief complaint: pelvic pain	Binary
		cc_poisoning	Chief complaint: poisoning	Binary
		cc_post-opproblem	Chief complaint: post-op problem	Binary
		cc_psychiatricevaluation	Chief complaint: psychiatric evaluation	Binary
		cc_psychoticsymptoms	Chief complaint: psychotic symptoms	Binary
		cc_rapidheartrate	Chief complaint: rapid heart rate	Binary
		cc_rash	Chief complaint: rash	Binary
		cc_rectalbleeding	Chief complaint: rectal bleeding	Binary
		cc_rectalpain	Chief complaint: rectal pain	Binary
		cc_respiratorydistress	Chief complaint: respiratory distress	Binary
		cc_ribinjury	Chief complaint: rib injury	Binary
		cc_ribpain	Chief complaint: rib pain	Binary
		cc_seizure-newonset	Chief complaint: seizure- new onset	Binary
		cc_seizure-priorhxof	Chief complaint: seizure- prior hx of	Binary
		cc_seizures	Chief complaint: seizures	Binary
		cc_shortnessofbreath	Chief complaint: shortness of breath	Binary
		cc_shoulderinjury	Chief complaint: shoulder injury	Binary
		cc_shoulderpain	Chief complaint: shoulder pain	Binary
		cc_sicklecellpain	Chief complaint: sickle cell pain	Binary
		cc_sinusproblem	Chief complaint: sinus problem	Binary
		cc_skinirritation	Chief complaint: skin irritation	Binary
		cc_skinproblem	Chief complaint: skin problem	Binary
		cc_sorethroat	Chief complaint: sore throat	Binary
		cc_stdcheck	Chief complaint: std check	Binary
		cc_strokealert	Chief complaint: stroke alert	Binary
		cc_suicidal	Chief complaint: suicidal	Binary
		cc_suture/stapleremoval	Chief complaint: suture / staple removal	Binary
		cc_swallowedforeignbody	Chief complaint: swallowed foreign body	Binary
		cc_syncope	Chief complaint: syncope	Binary
		cc_tachycardia	Chief complaint: tachycardia	Binary
		cc_testiclepain	Chief complaint: testicle pain	Binary
		cc_thumbinjury	Chief complaint: thumb injury	Binary
		cc_tickremoval	Chief complaint: tick removal	Binary
		cc_toeinjury	Chief complaint: toe injury	Binary
		cc_toepain	Chief complaint: toe pain	Binary
		cc_trauma	Chief complaint: trauma	Binary
		cc_unresponsive	Chief complaint: unresponsive	Binary
		cc_uri	Chief complaint: uri	Binary
		cc_urinaryfrequency	Chief complaint: urinary frequency	Binary
		cc_urinaryretention	Chief complaint: urinary retention	Binary
		cc_urinarytractinfection	Chief complaint: urinary tract infection	Binary
		cc_vaginalbleeding	Chief complaint: vaginal bleeding	Binary
		cc_vaginaldischarge	Chief complaint: vaginal discharge	Binary
		cc_vaginalpain	Chief complaint: vaginal pain	Binary
		cc_weakness	Chief complaint: weakness	Binary
		cc_wheezing	Chief complaint: wheezing	Binary
		cc_withdrawal-alcohol	Chief complaint: withdrawal- alcohol	Binary
		cc_woundcheck	Chief complaint: wound check	Binary
		cc_woundinfection	Chief complaint: wound infection	Binary
		cc_woundre-evaluation	Chief complaint: wound re-evaluation	Binary
		cc_wristinjury	Chief complaint: wrist injury	Binary
		cc_wristpain	Chief complaint: wrist pain	Binary
	Past Medical History	2ndarymalig	PMH: Secondary malignancies	Binary
		abdomhernia	PMH: Abdominal hernia	Binary
		abdomnlpain	PMH: Abdominal pain	Binary
		abortcompl	PMH: Postabortion complications	Binary
		acqfootdef	PMH: Acquired foot deformities	Binary
		acrenlfail	PMH: Acute and unspecified renal failure	Binary
		acutecvd	PMH: Acute cerebrovascular disease	Binary
		acutemi	PMH: Acute myocardial infarction	Binary
		acutphanm	PMH: Acute posthemorrhagic anemia	Binary
		adjustmentdisorders	PMH: Adjustment disorders	Binary
		adltrespfl	PMH: Respiratory failure; insufficiency; arrest (adult)	Binary
		alcoholrelateddisorders	PMH: Alcohol-related disorders	Binary
		allergy	PMH: Allergic reactions	Binary
		amniosdx	PMH: Polyhydramnios and other problems of amniotic cavity	Binary
		analrectal	PMH: Anal and rectal conditions	Binary
		anemia	PMH: Deficiency and other anemia	Binary
		aneurysm	PMH: Aortic; peripheral; and visceral artery aneurysms	Binary
		anxietydisorders	PMH: Anxiety disorders	Binary
		appendicitis	PMH: Appendicitis and other appendiceal conditions	Binary
		artembolism	PMH: Aortic and peripheral arterial embolism or thrombosis	Binary
		asppneumon	PMH: Aspiration pneumonitis; food/vomitus	Binary
		asthma	PMH: Asthma	Binary
		attentiondeficitconductdisruptivebeha	PMH: Attention-deficit, conduct, and disruptive behavior disorders	Binary
		backproblem	PMH: Spondylosis; intervertebral disc disorders; other back problems	Binary
		biliarydx	PMH: Biliary tract disease	Binary
		birthasphyx	PMH: Intrauterine hypoxia and birth asphyxia	Binary
		birthtrauma	PMH: Birth trauma	Binary
		bladdercncr	PMH: Cancer of bladder	Binary
		blindness	PMH: Blindness and vision defects	Binary
		bnignutneo	PMH: Benign neoplasm of uterus	Binary
		bonectcncr	PMH: Cancer of bone and connective tissue	Binary
		bph	PMH: Hyperplasia of prostate	Binary
		brainnscan	PMH: Cancer of brain and nervous system	Binary
		breastcancr	PMH: Cancer of breast	Binary
		breastdx	PMH: Nonmalignant breast conditions	Binary
		brnchlngca	PMH: Cancer of bronchus; lung	Binary
		bronchitis	PMH: Acute bronchitis	Binary
		burns	PMH: Burns	Binary
		cardiaarrst	PMH: Cardiac arrest and ventricular fibrillation	Binary
		cardiacanom	PMH: Cardiac and circulatory congenital anomalies	Binary
		carditis	PMH: Peri-; endo-; and myocarditis; cardiomyopathy (except that caused by tuberculosis or sexually transmitted disease)	Binary
		cataract	PMH: Cataract	Binary
		cervixcancr	PMH: Cancer of cervix	Binary
		chestpain	PMH: Nonspecific chest pain	Binary
		chfnonhp	PMH: Congestive heart failure; nonhypertensive	Binary
		chrkidneydisease	PMH: Chronic kidney disease	Binary
		coaghemrdx	PMH: Coagulation and hemorrhagic disorders	Binary
		coloncancer	PMH: Cancer of colon	Binary
		comabrndmg	PMH: Coma; stupor; and brain damage	Binary
		complicdevi	PMH: Complication of device; implant or graft	Binary
		complicproc	PMH: Complications of surgical procedures or medical care	Binary
		conduction	PMH: Conduction disorders	Binary
		contraceptiv	PMH: Contraceptive and procreative management	Binary
		copd	PMH: Chronic obstructive pulmonary disease and bronchiectasis	Binary
		coronathero	PMH: Coronary atherosclerosis and other heart disease	Binary
		crushinjury	PMH: Crushing injury or internal injury	Binary
		cysticfibro	PMH: Cystic fibrosis	Binary
		deliriumdementiaamnesticothercognitiv	PMH: Delirium, dementia, and amnestic and other cognitive disorders	Binary
		developmentaldisorders	PMH: Developmental disorders	Binary
		diabmelnoc	PMH: Diabetes mellitus without complication	Binary
		diabmelwcm	PMH: Diabetes mellitus with complications	Binary
		disordersusuallydiagnosedininfancych	PMH: Disorders usually diagnosed in infancy, childhood, or adolescence	Binary
		diverticulos	PMH: Diverticulosis and diverticulitis	Binary
		dizziness	PMH: Conditions associated with dizziness or vertigo	Binary
		dminpreg	PMH: Diabetes or abnormal glucose tolerance complicating pregnancy; childbirth; or the puerperium	Binary
		dysrhythmia	PMH: Cardiac dysrhythmias	Binary
		earlylabor	PMH: Early or threatened labor	Binary
		ecodesadverseeffectsofmedicalcare	PMH: E Codes: Adverse effects of medical care	Binary
		ecodesadverseeffectsofmedicaldrugs	PMH: E Codes: Adverse effects of medical drugs	Binary
		ecodescutpierce	PMH: E Codes: Cut/pierceb	Binary
		ecodesdrowningsubmersion	PMH: E Codes: Drowning/submersion	Binary
		ecodesfall	PMH: E Codes: Fall	Binary
		ecodesfirearm	PMH: E Codes: Firearm	Binary
		ecodesfireburn	PMH: E Codes: Fire/burn	Binary
		ecodesmachinery	PMH: E Codes: Machinery	Binary
		ecodesmotorvehicletrafficmvt	PMH: E Codes: Motor vehicle traffic (MVT)	Binary
		ecodesnaturalenvironment	PMH: E Codes: Natural/environment	Binary
		ecodesotherspecifiedandclassifiable	PMH: E Codes: Other specified and classifiable	Binary
		ecodesotherspecifiednec	PMH: E Codes: Other specified; NEC	Binary
		ecodespedalcyclistnotmvt	PMH: E Codes: Pedal cyclist; not MVT	Binary
		ecodesplaceofoccurrence	PMH: E Codes: Place of occurrence	Binary
		ecodespoisoning	PMH: E Codes: Poisoning	Binary
		ecodesstruckbyagainst	PMH: E Codes: Struck by; against	Binary
		ecodessuffocation	PMH: E Codes: Suffocation	Binary
		ecodestransportnotmvt	PMH: E Codes: Transport; not MVT	Binary
		ecodesunspecified	PMH: E Codes: Unspecified	Binary
		ectopicpreg	PMH: Ectopic pregnancy	Binary
		encephalitis	PMH: Encephalitis (except that caused by tuberculosis or sexually transmitted disease)	Binary
		endometrios	PMH: Endometriosis	Binary
		epilepsycnv	PMH: Epilepsy; convulsions	Binary
		esophcancer	PMH: Cancer of esophagus	Binary
		esophgealdx	PMH: Esophageal disorders	Binary
		exameval	PMH: Medical examination/evaluation	Binary
		eyeinfectn	PMH: Inflammation; infection of eye (except that caused by tuberculosis or sexually transmitteddisease)	Binary
		fatigue	PMH: Malaise and fatigue	Binary
		femgenitca	PMH: Cancer of other female genital organs	Binary
		feminfertil	PMH: Female infertility	Binary
		fetaldistrs	PMH: Fetal distress and abnormal forces of labor	Binary
		fluidelcdx	PMH: Fluid and electrolyte disorders	Binary
		fuo	PMH: Fever of unknown origin	Binary
		fxarm	PMH: Fracture of upper limb	Binary
		fxhip	PMH: Fracture of neck of femur (hip)	Binary
		fxleg	PMH: Fracture of lower limb	Binary
		fxskullfac	PMH: Skull and face fractures	Binary
		gangrene	PMH: Gangrene	Binary
		gasduoulcer	PMH: Gastroduodenal ulcer (except hemorrhage)	Binary
		gastritis	PMH: Gastritis and duodenitis	Binary
		gastroent	PMH: Noninfectious gastroenteritis	Binary
		giconganom	PMH: Digestive congenital anomalies	Binary
		gihemorrhag	PMH: Gastrointestinal hemorrhage	Binary
		giperitcan	PMH: Cancer of other GI organs; peritoneum	Binary
		glaucoma	PMH: Glaucoma	Binary
		goutotcrys	PMH: Gout and other crystal arthropathies	Binary
		guconganom	PMH: Genitourinary congenital anomalies	Binary
		hdnckcancr	PMH: Cancer of head and neck	Binary
		headachemig	PMH: Headache; including migraine	Binary
		hemmorhoids	PMH: Hemorrhoids	Binary
		hemorrpreg	PMH: Hemorrhage during pregnancy; abruptio placenta; placenta previa	Binary
		hepatitis	PMH: Hepatitis	Binary
		hivinfectn	PMH: HIV infection	Binary
		hodgkinsds	PMH: Hodgkin`s disease	Binary
		hrtvalvedx	PMH: Heart valve disorders	Binary
		htn	PMH: Essential hypertension	Binary
		htncomplicn	PMH: Hypertension with complications and secondary hypertension	Binary
		htninpreg	PMH: Hypertension complicating pregnancy; childbirth and the puerperium	Binary
		hyperlipidem	PMH: Disorders of lipid metabolism	Binary
		immunitydx	PMH: Immunity disorders	Binary
		immunizscrn	PMH: Immunizations and screening for infectious disease	Binary
		impulsecontroldisordersnec	PMH: Impulse control disorders, NEC	Binary
		inducabortn	PMH: Induced abortion	Binary
		infectarth	PMH: Infective arthritis and osteomyelitis (except that caused by tuberculosis or sexually transmitted disease)	Binary
		influenza	PMH: Influenza	Binary
		infmalegen	PMH: Inflammatory conditions of male genital organs	Binary
		intestinfct	PMH: Intestinal infection	Binary
		intobstruct	PMH: Intestinal obstruction without hernia	Binary
		intracrninj	PMH: Intracranial injury	Binary
		jointinjury	PMH: Joint disorders and dislocations; trauma-related	Binary
		kidnyrnlca	PMH: Cancer of kidney and renal pelvis	Binary
		lateeffcvd	PMH: Late effects of cerebrovascular disease	Binary
		leukemias	PMH: Leukemias	Binary
		liveborn	PMH: Liveborn	Binary
		liveribdca	PMH: Cancer of liver and intrahepatic bile duct	Binary
		longpregncy	PMH: Prolonged pregnancy	Binary
		lowbirthwt	PMH: Short gestation; low birth weight; and fetal growth retardation	Binary
		lungexternl	PMH: Lung disease due to external agents	Binary
		lymphenlarg	PMH: Lymphadenitis	Binary
		maintchemr	PMH: Maintenance chemotherapy; radiotherapy	Binary
		malgenitca	PMH: Cancer of other male genital organs	Binary
		maligneopls	PMH: Malignant neoplasm without specification of site	Binary
		malposition	PMH: Malposition; malpresentation	Binary
		meningitis	PMH: Meningitis (except that caused by tuberculosis or sexually transmitted disease)	Binary
		menopausldx	PMH: Menopausal disorders	Binary
		menstrualdx	PMH: Menstrual disorders	Binary
		miscellaneousmentalhealthdisorders	PMH: Miscellaneous mental health disorders	Binary
		mooddisorders	PMH: Mood disorders	Binary
		mouthdx	PMH: Diseases of mouth; excluding dental	Binary
		ms	PMH: Multiple sclerosis	Binary
		multmyeloma	PMH: Multiple myeloma	Binary
		mycoses	PMH: Mycoses	Binary
		nauseavomit	PMH: Nausea and vomiting	Binary
		neoplsmunsp	PMH: Neoplasms of unspecified nature or uncertain behavior	Binary
		nephritis	PMH: Nephritis; nephrosis; renal sclerosis	Binary
		nervcongan	PMH: Nervous system congenital anomalies	Binary
		nonepithca	PMH: Other non-epithelial cancer of skin	Binary
		nonhodglym	PMH: Non-Hodgkin`s lymphoma	Binary
		nutritdefic	PMH: Nutritional deficiencies	Binary
		obrelatedperintrauma	PMH: OB-related trauma to perineum and vulva	Binary
		opnwndextr	PMH: Open wounds of extremities	Binary
		opnwndhead	PMH: Open wounds of head; neck; and trunk	Binary
		osteoarthros	PMH: Osteoarthritis	Binary
		osteoporosis	PMH: Osteoporosis	Binary
		otacqdefor	PMH: Other acquired deformities	Binary
		otaftercare	PMH: Other aftercare	Binary
		otbnignneo	PMH: Other and unspecified benign neoplasm	Binary
		otbonedx	PMH: Other bone disease and musculoskeletal deformities	Binary
		otcirculdx	PMH: Other circulatory disease	Binary
		otcomplbir	PMH: Other complications of birth; puerperium affecting management of mother	Binary
		otconganom	PMH: Other congenital anomalies	Binary
		otconntiss	PMH: Other connective tissue disease	Binary
		otdxbladdr	PMH: Other diseases of bladder and urethra	Binary
		otdxkidney	PMH: Other diseases of kidney and ureters	Binary
		otdxstomch	PMH: Other disorders of stomach and duodenum	Binary
		otendodsor	PMH: Other endocrine disorders	Binary
		otfemalgen	PMH: Other female genital disorders	Binary
		othbactinf	PMH: Bacterial infection; unspecified site	Binary
		othcnsinfx	PMH: Other CNS infection and poliomyelitis	Binary
		othematldx	PMH: Other hematologic conditions	Binary
		othercvd	PMH: Other and ill-defined cerebrovascular disease	Binary
		othereardx	PMH: Other ear and sense organ disorders	Binary
		otheredcns	PMH: Other hereditary and degenerative nervous system conditions	Binary
		othereyedx	PMH: Other eye disorders	Binary
		othergidx	PMH: Other gastrointestinal disorders	Binary
		othergudx	PMH: Genitourinary symptoms and ill-defined conditions	Binary
		otherinjury	PMH: Other injuries and conditions due to external causes	Binary
		otherpregnancyanddeliveryincludingnormal	PMH: Other pregnancy and delivery including normal	Binary
		otherscreen	PMH: Other screening for suspected conditions (not mental disorders or infectious disease)	Binary
		othfracture	PMH: Other fractures	Binary
		othheartdx	PMH: Other and ill-defined heart disease	Binary
		othinfectns	PMH: Other infections; including parasitic	Binary
		othliverdx	PMH: Other liver diseases	Binary
		othlowresp	PMH: Other lower respiratory disease	Binary
		othmalegen	PMH: Other male genital disorders	Binary
		othnervdx	PMH: Other nervous system disorders	Binary
		othskindx	PMH: Other skin disorders	Binary
		othveindx	PMH: Other diseases of veins and lymphatics	Binary
		otinflskin	PMH: Other inflammatory condition of skin	Binary
		otitismedia	PMH: Otitis media and related conditions	Binary
		otjointdx	PMH: Other non-traumatic joint disorders	Binary
		otnutritdx	PMH: Other nutritional; endocrine; and metabolic disorders	Binary
		otperintdx	PMH: Other perinatal conditions	Binary
		otpregcomp	PMH: Other complications of pregnancy	Binary
		otprimryca	PMH: Cancer; other and unspecified primary	Binary
		otrespirca	PMH: Cancer; other respiratory and intrathoracic	Binary
		otupprresp	PMH: Other upper respiratory disease	Binary
		otuprspin	PMH: Other upper respiratory infections	Binary
		ovariancyst	PMH: Ovarian cyst	Binary
		ovarycancer	PMH: Cancer of ovary	Binary
		pancreascan	PMH: Cancer of pancreas	Binary
		pancreasdx	PMH: Pancreatic disorders (not diabetes)	Binary
		paralysis	PMH: Paralysis	Binary
		parkinsons	PMH: Parkinson`s disease	Binary
		pathologfx	PMH: Pathological fracture	Binary
		pelvicobstr	PMH: Fetopelvic disproportion; obstruction	Binary
		perintjaund	PMH: Hemolytic jaundice and perinatal jaundice	Binary
		peripathero	PMH: Peripheral and visceral atherosclerosis	Binary
		peritonitis	PMH: Peritonitis and intestinal abscess	Binary
		personalitydisorders	PMH: Personality disorders	Binary
		phlebitis	PMH: Phlebitis; thrombophlebitis and thromboembolism	Binary
		pid	PMH: Inflammatory diseases of female pelvic organs	Binary
		pleurisy	PMH: Pleurisy; pneumothorax; pulmonary collapse	Binary
		pneumonia	PMH: Pneumonia (except that caused by tuberculosis or sexually transmitted disease)	Binary
		poisnnonmed	PMH: Poisoning by nonmedicinal substances	Binary
		poisnotmed	PMH: Poisoning by other medications and drugs	Binary
		poisonpsych	PMH: Poisoning by psychotropic agents	Binary
		precereoccl	PMH: Occlusion or stenosis of precerebral arteries	Binary
		prevcsectn	PMH: Previous C-section	Binary
		prolapse	PMH: Prolapse of female genital organs	Binary
		prostatecan	PMH: Cancer of prostate	Binary
		pulmhartdx	PMH: Pulmonary heart disease	Binary
		rctmanusca	PMH: Cancer of rectum and anus	Binary
		rehab	PMH: Rehabilitation care; fitting of prostheses; and adjustment of devices	Binary
		respdistres	PMH: Respiratory distress syndrome	Binary
		retinaldx	PMH: Retinal detachments; defects; vascular occlusion; and retinopathy	Binary
		rheumarth	PMH: Rheumatoid arthritis and related disease	Binary
		schizophreniaandotherpsychoticdisorde	PMH: Schizophrenia and other psychotic disorders	Binary
		screeningandhistoryofmentalhealthan	PMH: Screening and history of mental health and substance abuse codes	Binary
		septicemia	PMH: Septicemia	Binary
		septicemiaexceptinlabor	PMH: Septicemia (except in labor)	Binary
		sexualinfxs	PMH: Sexually transmitted infections (not HIV or hepatitis)	Binary
		shock	PMH: Shock	Binary
		sicklecell	PMH: Sickle cell anemia	Binary
		skininfectn	PMH: Skin and subcutaneous tissue infections	Binary
		skinmelanom	PMH: Melanomas of skin	Binary
		sle	PMH: Systemic lupus erythematosus and connective tissue disorders	Binary
		socialadmin	PMH: Administrative/social admission	Binary
		spincorinj	PMH: Spinal cord injury	Binary
		spontabortn	PMH: Spontaneous abortion	Binary
		sprain	PMH: Sprains and strains	Binary
		stomchcancr	PMH: Cancer of stomach	Binary
		substancerelateddisorders	PMH: Substance-related disorders	Binary
		suicideandintentionalselfinflictedin	PMH: Suicide and intentional self-inflicted injury	Binary
		superficinj	PMH: Superficial injury; contusion	Binary
		syncope	PMH: Syncope	Binary
		teethdx	PMH: Disorders of teeth and jaw	Binary
		testiscancr	PMH: Cancer of testis	Binary
		thyroidcncr	PMH: Cancer of thyroid	Binary
		thyroiddsor	PMH: Thyroid disorders	Binary
		tia	PMH: Transient cerebral ischemia	Binary
		tonsillitis	PMH: Acute and chronic tonsillitis	Binary
		tuberculosis	PMH: Tuberculosis	Binary
		ulceratcol	PMH: Regional enteritis and ulcerative colitis	Binary
		ulcerskin	PMH: Chronic ulcer of skin	Binary
		umbilcord	PMH: Umbilical cord complication	Binary
		unclassified	PMH: Residual codes; unclassified	Binary
		urinstone	PMH: Calculus of urinary tract	Binary
		urinyorgca	PMH: Cancer of other urinary organs	Binary
		uteruscancr	PMH: Cancer of uterus	Binary
		uti	PMH: Urinary tract infections	Binary
		varicosevn	PMH: Varicose veins of lower extremity	Binary
		viralinfect	PMH: Viral infection	Binary
		whtblooddx	PMH: Diseases of white blood cells	Binary
	Outpatient Medications	meds_analgesicandantihistaminecombination	Outpatient medications: Number of analgesic and antihistamine combination	Numeric
		meds_analgesics	Outpatient medications: Number of analgesics	Numeric
		meds_anesthetics	Outpatient medications: Number of anesthetics	Numeric
		meds_anti-obesitydrugs	Outpatient medications: Number of anti-obesity drugs	Numeric
		meds_antiallergy	Outpatient medications: Number of antiallergy	Numeric
		meds_antiarthritics	Outpatient medications: Number of antiarthritics	Numeric
		meds_antiasthmatics	Outpatient medications: Number of antiasthmatics	Numeric
		meds_antibiotics	Outpatient medications: Number of antibiotics	Numeric
		meds_anticoagulants	Outpatient medications: Number of anticoagulants	Numeric
		meds_antidotes	Outpatient medications: Number of antidotes	Numeric
		meds_antifungals	Outpatient medications: Number of antifungals	Numeric
		meds_antihistamineanddecongestantcombination	Outpatient medications: Number of antihistamine and decongestant combination	Numeric
		meds_antihistamines	Outpatient medications: Number of antihistamines	Numeric
		meds_antihyperglycemics	Outpatient medications: Number of antihyperglycemics	Numeric
		meds_antiinfectives	Outpatient medications: Number of antiinfectives	Numeric
		meds_antiinfectives/miscellaneous	Outpatient medications: Number of antiinfectives/miscellaneous	Numeric
		meds_antineoplastics	Outpatient medications: Number of antineoplastics	Numeric
		meds_antiparkinsondrugs	Outpatient medications: Number of antiparkinson drugs	Numeric
		meds_antiplateletdrugs	Outpatient medications: Number of antiplatelet drugs	Numeric
		meds_antivirals	Outpatient medications: Number of antivirals	Numeric
		meds_autonomicdrugs	Outpatient medications: Number of autonomic drugs	Numeric
		meds_biologicals	Outpatient medications: Number of biologicals	Numeric
		meds_blood	Outpatient medications: Number of blood	Numeric
		meds_cardiacdrugs	Outpatient medications: Number of cardiac drugs	Numeric
		meds_cardiovascular	Outpatient medications: Number of cardiovascular	Numeric
		meds_cnsdrugs	Outpatient medications: Number of cns drugs	Numeric
		meds_colonystimulatingfactors	Outpatient medications: Number of colony stimulating factors	Numeric
		meds_contraceptives	Outpatient medications: Number of contraceptives	Numeric
		meds_cough/coldpreparations	Outpatient medications: Number of cough/cold preparations	Numeric
		meds_diagnostic	Outpatient medications: Number of diagnostic	Numeric
		meds_diuretics	Outpatient medications: Number of diuretics	Numeric
		meds_eentpreps	Outpatient medications: Number of eent preps	Numeric
		meds_elect/caloric/h2o	Outpatient medications: Number of elect/caloric/h2o	Numeric
		meds_gastrointestinal	Outpatient medications: Number of gastrointestinal	Numeric
		meds_herbals	Outpatient medications: Number of herbals	Numeric
		meds_hormones	Outpatient medications: Number of hormones	Numeric
		meds_immunosuppressants	Outpatient medications: Number of immunosuppressants	Numeric
		meds_investigational	Outpatient medications: Number of investigational	Numeric
		meds_miscellaneousmedicalsupplies,devices,non-drug	Outpatient medications: Number of miscellaneous medical supplies, devices, non-drug	Numeric
		meds_musclerelaxants	Outpatient medications: Number of muscle relaxants	Numeric
		meds_pre-natalvitamins	Outpatient medications: Number of pre-natal vitamins	Numeric
		meds_psychotherapeuticdrugs	Outpatient medications: Number of psychotherapeutic drugs	Numeric
		meds_sedative/hypnotics	Outpatient medications: Number of sedative/hypnotics	Numeric
		meds_skinpreps	Outpatient medications: Number of skin preps	Numeric
		meds_smokingdeterrents	Outpatient medications: Number of smoking deterrents	Numeric
		meds_thyroidpreps	Outpatient medications: Number of thyroid preps	Numeric
		meds_unclassifieddrugproducts	Outpatient medications: Number of unclassified drug products	Numeric
		meds_vitamins	Outpatient medications: Number of vitamins	Numeric
	Imaging	cxr_count	number of CXR ordered in the ED within the past year	Numeric
		echo_count	number of echocardiogram ordered in the ED within the past year	Numeric
		ekg_count	number of EKG ordered in the ED within the past year	Numeric
		headct_count	number of head CT ordered in the ED within the past year	Numeric
		mri_count	number of MRI ordered in the ED within the past year	Numeric
		otherct_count	number of other CT (excluding head CT) ordered in the ED within the past year	Numeric
		otherimg_count	number of other imaging modalities ordered in the ED within the past year	Numeric
		otherus_count	number of ultrasounds (non-echo) ordered in the ED within the past year	Numeric
		otherxr_count	number of echocardiogram ordered in the ED within the past year	Numeric
	Historical Vitals	pulse_last	The last, min, max, and the median recorded value of all vitals taken in the ED within one year of the current visit	Numeric
		resp_last		Numeric
		spo2_last		Numeric
		temp_last		Numeric
		sbp_last		Numeric
		dbp_last		Numeric
		o2_device_last		Binary
		pulse_min		Numeric
		resp_min		Numeric
		spo2_min		Numeric
		temp_min		Numeric
		sbp_min		Numeric
		dbp_min		Numeric
		o2_device_min		Binary
		pulse_max		Numeric
		resp_max		Numeric
		spo2_max		Numeric
		temp_max		Numeric
		sbp_max		Numeric
		dbp_max		Numeric
		o2_device_max		Binary
		pulse_median		Numeric
		resp_median		Numeric
		spo2_median		Numeric
		temp_median		Numeric
		sbp_median		Numeric
		dbp_median		Numeric
		o2_device_median		Binary
	Historical Labs (Numeric)	absolutelymphocytecount_last	The last, min, max, and the median recorded value of selected numeric labs ordered in the ED within one year of the current visit	Numeric
		acetonebld_last		Numeric
		alanineaminotransferase(alt)_last		Numeric
		albumin_last		Numeric
		alkphos_last		Numeric
		anc(absneutrophilcount)_last		Numeric
		aniongap_last		Numeric
		aspartateaminotransferase(ast)_last		Numeric
		b-typenatriureticpeptide,pro(probnp)_last		Numeric
		baseexcess(poc)_last		Numeric
		baseexcess,venous(poc)_last		Numeric
		basos_last		Numeric
		basosabs_last		Numeric
		benzodiazepinesscreen,urine,noconf._last		Numeric
		bilirubindirect_last		Numeric
		bilirubintotal_last		Numeric
		bun_last		Numeric
		bun/creatratio_last		Numeric
		calcium_last		Numeric
		calculatedco2(poc)_last		Numeric
		calculatedhco3(poc)i_last		Numeric
		calculatedo2saturation(poc)_last		Numeric
		chloride_last		Numeric
		cktotal_last		Numeric
		co2_last		Numeric
		co2calculated,venous(poc)_last		Numeric
		co2,poc_last		Numeric
		creatinine_last		Numeric
		d-dimer_last		Numeric
		egfr_last		Numeric
		egfr(nonafricanamerican)_last		Numeric
		egfr(aframer)_last		Numeric
		eos_last		Numeric
		eosinoabs_last		Numeric
		epithelialcells_last		Numeric
		globulin_last		Numeric
		glucose_last		Numeric
		glucose,meter_last		Numeric
		hco3calculated,venous(poc)_last		Numeric
		hematocrit_last		Numeric
		hemoglobin_last		Numeric
		immaturegrans(abs)_last		Numeric
		immaturegranulocytes_last		Numeric
		inr_last		Numeric
		lactate,poc_last		Numeric
		lipase_last		Numeric
		lymphs_last		Numeric
		magnesium_last		Numeric
		mch_last		Numeric
		mchc_last		Numeric
		mcv_last		Numeric
		monocytes_last		Numeric
		monosabs_last		Numeric
		mpv_last		Numeric
		neutrophils_last		Numeric
		nrbc_last		Numeric
		nrbcabsolute_last		Numeric
		o2satcalculated,venous(poc)_last		Numeric
		pco2(poc)_last		Numeric
		pco2,venous(poc)_last		Numeric
		ph,venous(poc)_last		Numeric
		phencyclidine(pcp)screen,urine,noconf._last		Numeric
		phosphorus_last		Numeric
		platelets_last		Numeric
		po2(poc)_last		Numeric
		po2,venous(poc)_last		Numeric
		pocbun_last		Numeric
		poccreatinine_last		Numeric
		pocglucose_last		Numeric
		pochematocrit_last		Numeric
		pocionizedcalcium_last		Numeric
		pocph_last		Numeric
		pocpotassium_last		Numeric
		pocsodium_last		Numeric
		poctroponini._last		Numeric
		potassium_last		Numeric
		proteintotal_last		Numeric
		prothrombintime_last		Numeric
		ptt_last		Numeric
		rbc_last		Numeric
		rbc/hpf_last		Numeric
		rdw_last		Numeric
		sodium_last		Numeric
		troponini(poc)_last		Numeric
		troponint_last		Numeric
		tsh_last		Numeric
		wbc_last		Numeric
		wbc/hpf_last		Numeric
		absolutelymphocytecount_min		Numeric
		acetonebld_min		Numeric
		alanineaminotransferase(alt)_min		Numeric
		albumin_min		Numeric
		alkphos_min		Numeric
		anc(absneutrophilcount)_min		Numeric
		aniongap_min		Numeric
		aspartateaminotransferase(ast)_min		Numeric
		b-typenatriureticpeptide,pro(probnp)_min		Numeric
		baseexcess(poc)_min		Numeric
		baseexcess,venous(poc)_min		Numeric
		basos_min		Numeric
		basosabs_min		Numeric
		benzodiazepinesscreen,urine,noconf._min		Numeric
		bilirubindirect_min		Numeric
		bilirubintotal_min		Numeric
		bun_min		Numeric
		bun/creatratio_min		Numeric
		calcium_min		Numeric
		calculatedco2(poc)_min		Numeric
		calculatedhco3(poc)i_min		Numeric
		calculatedo2saturation(poc)_min		Numeric
		chloride_min		Numeric
		cktotal_min		Numeric
		co2_min		Numeric
		co2calculated,venous(poc)_min		Numeric
		co2,poc_min		Numeric
		creatinine_min		Numeric
		d-dimer_min		Numeric
		egfr_min		Numeric
		egfr(nonafricanamerican)_min		Numeric
		egfr(aframer)_min		Numeric
		eos_min		Numeric
		eosinoabs_min		Numeric
		epithelialcells_min		Numeric
		globulin_min		Numeric
		glucose_min		Numeric
		glucose,meter_min		Numeric
		hco3calculated,venous(poc)_min		Numeric
		hematocrit_min		Numeric
		hemoglobin_min		Numeric
		immaturegrans(abs)_min		Numeric
		immaturegranulocytes_min		Numeric
		inr_min		Numeric
		lactate,poc_min		Numeric
		lipase_min		Numeric
		lymphs_min		Numeric
		magnesium_min		Numeric
		mch_min		Numeric
		mchc_min		Numeric
		mcv_min		Numeric
		monocytes_min		Numeric
		monosabs_min		Numeric
		mpv_min		Numeric
		neutrophils_min		Numeric
		nrbc_min		Numeric
		nrbcabsolute_min		Numeric
		o2satcalculated,venous(poc)_min		Numeric
		pco2(poc)_min		Numeric
		pco2,venous(poc)_min		Numeric
		ph,venous(poc)_min		Numeric
		phencyclidine(pcp)screen,urine,noconf._min		Numeric
		phosphorus_min		Numeric
		platelets_min		Numeric
		po2(poc)_min		Numeric
		po2,venous(poc)_min		Numeric
		pocbun_min		Numeric
		poccreatinine_min		Numeric
		pocglucose_min		Numeric
		pochematocrit_min		Numeric
		pocionizedcalcium_min		Numeric
		pocph_min		Numeric
		pocpotassium_min		Numeric
		pocsodium_min		Numeric
		poctroponini._min		Numeric
		potassium_min		Numeric
		proteintotal_min		Numeric
		prothrombintime_min		Numeric
		ptt_min		Numeric
		rbc_min		Numeric
		rbc/hpf_min		Numeric
		rdw_min		Numeric
		sodium_min		Numeric
		troponini(poc)_min		Numeric
		troponint_min		Numeric
		tsh_min		Numeric
		wbc_min		Numeric
		wbc/hpf_min		Numeric
		absolutelymphocytecount_max		Numeric
		acetonebld_max		Numeric
		alanineaminotransferase(alt)_max		Numeric
		albumin_max		Numeric
		alkphos_max		Numeric
		anc(absneutrophilcount)_max		Numeric
		aniongap_max		Numeric
		aspartateaminotransferase(ast)_max		Numeric
		b-typenatriureticpeptide,pro(probnp)_max		Numeric
		baseexcess(poc)_max		Numeric
		baseexcess,venous(poc)_max		Numeric
		basos_max		Numeric
		basosabs_max		Numeric
		benzodiazepinesscreen,urine,noconf._max		Numeric
		bilirubindirect_max		Numeric
		bilirubintotal_max		Numeric
		bun_max		Numeric
		bun/creatratio_max		Numeric
		calcium_max		Numeric
		calculatedco2(poc)_max		Numeric
		calculatedhco3(poc)i_max		Numeric
		calculatedo2saturation(poc)_max		Numeric
		chloride_max		Numeric
		cktotal_max		Numeric
		co2_max		Numeric
		co2calculated,venous(poc)_max		Numeric
		co2,poc_max		Numeric
		creatinine_max		Numeric
		d-dimer_max		Numeric
		egfr_max		Numeric
		egfr(nonafricanamerican)_max		Numeric
		egfr(aframer)_max		Numeric
		eos_max		Numeric
		eosinoabs_max		Numeric
		epithelialcells_max		Numeric
		globulin_max		Numeric
		glucose_max		Numeric
		glucose,meter_max		Numeric
		hco3calculated,venous(poc)_max		Numeric
		hematocrit_max		Numeric
		hemoglobin_max		Numeric
		immaturegrans(abs)_max		Numeric
		immaturegranulocytes_max		Numeric
		inr_max		Numeric
		lactate,poc_max		Numeric
		lipase_max		Numeric
		lymphs_max		Numeric
		magnesium_max		Numeric
		mch_max		Numeric
		mchc_max		Numeric
		mcv_max		Numeric
		monocytes_max		Numeric
		monosabs_max		Numeric
		mpv_max		Numeric
		neutrophils_max		Numeric
		nrbc_max		Numeric
		nrbcabsolute_max		Numeric
		o2satcalculated,venous(poc)_max		Numeric
		pco2(poc)_max		Numeric
		pco2,venous(poc)_max		Numeric
		ph,venous(poc)_max		Numeric
		phencyclidine(pcp)screen,urine,noconf._max		Numeric
		phosphorus_max		Numeric
		platelets_max		Numeric
		po2(poc)_max		Numeric
		po2,venous(poc)_max		Numeric
		pocbun_max		Numeric
		poccreatinine_max		Numeric
		pocglucose_max		Numeric
		pochematocrit_max		Numeric
		pocionizedcalcium_max		Numeric
		pocph_max		Numeric
		pocpotassium_max		Numeric
		pocsodium_max		Numeric
		poctroponini._max		Numeric
		potassium_max		Numeric
		proteintotal_max		Numeric
		prothrombintime_max		Numeric
		ptt_max		Numeric
		rbc_max		Numeric
		rbc/hpf_max		Numeric
		rdw_max		Numeric
		sodium_max		Numeric
		troponini(poc)_max		Numeric
		troponint_max		Numeric
		tsh_max		Numeric
		wbc_max		Numeric
		wbc/hpf_max		Numeric
		absolutelymphocytecount_median		Numeric
		acetonebld_median		Numeric
		alanineaminotransferase(alt)_median		Numeric
		albumin_median		Numeric
		alkphos_median		Numeric
		anc(absneutrophilcount)_median		Numeric
		aniongap_median		Numeric
		aspartateaminotransferase(ast)_median		Numeric
		b-typenatriureticpeptide,pro(probnp)_median		Numeric
		baseexcess(poc)_median		Numeric
		baseexcess,venous(poc)_median		Numeric
		basos_median		Numeric
		basosabs_median		Numeric
		benzodiazepinesscreen,urine,noconf._median		Numeric
		bilirubindirect_median		Numeric
		bilirubintotal_median		Numeric
		bun_median		Numeric
		bun/creatratio_median		Numeric
		calcium_median		Numeric
		calculatedco2(poc)_median		Numeric
		calculatedhco3(poc)i_median		Numeric
		calculatedo2saturation(poc)_median		Numeric
		chloride_median		Numeric
		cktotal_median		Numeric
		co2_median		Numeric
		co2calculated,venous(poc)_median		Numeric
		co2,poc_median		Numeric
		creatinine_median		Numeric
		d-dimer_median		Numeric
		egfr_median		Numeric
		egfr(nonafricanamerican)_median		Numeric
		egfr(aframer)_median		Numeric
		eos_median		Numeric
		eosinoabs_median		Numeric
		epithelialcells_median		Numeric
		globulin_median		Numeric
		glucose_median		Numeric
		glucose,meter_median		Numeric
		hco3calculated,venous(poc)_median		Numeric
		hematocrit_median		Numeric
		hemoglobin_median		Numeric
		immaturegrans(abs)_median		Numeric
		immaturegranulocytes_median		Numeric
		inr_median		Numeric
		lactate,poc_median		Numeric
		lipase_median		Numeric
		lymphs_median		Numeric
		magnesium_median		Numeric
		mch_median		Numeric
		mchc_median		Numeric
		mcv_median		Numeric
		monocytes_median		Numeric
		monosabs_median		Numeric
		mpv_median		Numeric
		neutrophils_median		Numeric
		nrbc_median		Numeric
		nrbcabsolute_median		Numeric
		o2satcalculated,venous(poc)_median		Numeric
		pco2(poc)_median		Numeric
		pco2,venous(poc)_median		Numeric
		ph,venous(poc)_median		Numeric
		phencyclidine(pcp)screen,urine,noconf._median		Numeric
		phosphorus_median		Numeric
		platelets_median		Numeric
		po2(poc)_median		Numeric
		po2,venous(poc)_median		Numeric
		pocbun_median		Numeric
		poccreatinine_median		Numeric
		pocglucose_median		Numeric
		pochematocrit_median		Numeric
		pocionizedcalcium_median		Numeric
		pocph_median		Numeric
		pocpotassium_median		Numeric
		pocsodium_median		Numeric
		poctroponini._median		Numeric
		potassium_median		Numeric
		proteintotal_median		Numeric
		prothrombintime_median		Numeric
		ptt_median		Numeric
		rbc_median		Numeric
		rbc/hpf_median		Numeric
		rdw_median		Numeric
		sodium_median		Numeric
		troponini(poc)_median		Numeric
		troponint_median		Numeric
		tsh_median		Numeric
		wbc_median		Numeric
		wbc/hpf_median		Numeric
	Historical Labs (Categorical)	bloodua_last	The last value, number of positive results, and total number of tests ordered for selected categorical labs ordered in the ED within one year of the current visit	Binary
		glucoseua_last		Binary
		ketonesua_last		Binary
		leukocytesua_last		Binary
		nitriteua_last		Binary
		pregtestur_last		Binary
		proteinua_last		Binary
		bloodculture,routine_last		Binary
		urineculture,routine_last		Binary
		bloodua_npos		Numeric
		glucoseua_npos		Numeric
		ketonesua_npos		Numeric
		leukocytesua_npos		Numeric
		nitriteua_npos		Numeric
		pregtestur_npos		Numeric
		proteinua_npos		Numeric
		bloodculture,routine_npos		Numeric
		urineculture,routine_npos		Numeric
		bloodua_count		Numeric
		glucoseua_count		Numeric
		ketonesua_count		Numeric
		leukocytesua_count		Numeric
		nitriteua_count		Numeric
		pregtestur_count		Numeric
		proteinua_count		Numeric
		bloodculture,routine_count		Numeric
		urineculture,routine_count		Numeric
