# Supplementary material for: Predicting hospital admission at emergency department triage using machine learning
Source: PLoS One. 2018 Jul 20;13(7):e0201016. doi: 10.1371/journal.pone.0201016 (PMC6054406; doi:10.1371/journal.pone.0201016)
Supplement: S2 Table — Mean information gain for top variables from 100 runs of XGBoost. (XLSX) [file pone.0201016.s002.xlsx]

## Sheet: S4_Table.csv
S2 Table	Variables ordered by mean information gain
Feature (Post one-hot encoding)	Mean gain	95%CI Upper	95%CI Lower
meds_cardiovascular	0.0710987	0.0805115	0.0611811
esi.2	0.0634884	0.067997	0.0588929
meds_gastrointestinal	0.0594292	0.0666199	0.0528916
esi.4	0.0523051	0.055235	0.0492162
meds_analgesics	0.0462661	0.0523029	0.0411371
meds_vitamins	0.039038	0.0449518	0.0339739
meds_psychotherapeuticdrugs	0.0360008	0.042218	0.0309262
age	0.0297074	0.033885	0.0259315
employstatus.Retired	0.0231594	0.0269049	0.0196988
meds_antiplateletdrugs	0.0230173	0.0268227	0.0190876
meds_antiasthmatics	0.0221518	0.0259348	0.0190373
previousdispo.Admit	0.0221055	0.0249796	0.0192972
meds_cardiacdrugs	0.0201879	0.0246894	0.0160312
meds_diuretics	0.019685	0.0236028	0.0162294
`meds_elect/caloric/h2o`	0.0196172	0.0232943	0.0162483
esi.3	0.0164989	0.0182175	0.014736
n_admissions	0.014284	0.0162962	0.012525
meds_antihyperglycemics	0.0123615	0.0140441	0.0107322
meds_cnsdrugs	0.0116497	0.0138117	0.00997434
esi.5	0.0108705	0.0115784	0.0101695
previousdispo.Discharge	0.0105191	0.0116778	0.00942381
meds_antiarthritics	0.0101617	0.0112722	0.00905532
insurance_status.Self pay	0.00987418	0.00996064	0.00978766
insurance_status.Other	0.0090075	0.00967283	0.00837151
insurance_status.Medicare	0.00836281	0.0105898	0.0064346
meds_thyroidpreps	0.00806987	0.00978563	0.00650235
esi.1	0.00794454	0.00874328	0.00721186
dep_name.C	0.00727529	0.00798747	0.00660498
dep_name.A	0.00713646	0.00762166	0.00667966
meds_unclassifieddrugproducts	0.0069779	0.0086463	0.0054263
htn	0.00684349	0.00925105	0.00488425
meds_eentpreps	0.00635243	0.0077045	0.00505487
n_edvisits	0.00573468	0.00608386	0.00541804
meds_hormones	0.00572973	0.00706316	0.00450767
cc_alcoholintoxication	0.00543363	0.00564536	0.00522573
meds_antibiotics	0.00543103	0.00619076	0.00473748
meds_anticoagulants	0.00532622	0.00686932	0.00393771
arrivalmode.ambulance	0.00511414	0.005759	0.00457976
arrivalmode.Walk-in	0.00469968	0.00533132	0.00418693
ekg_count	0.00431739	0.00533825	0.00340961
dep_name.B	0.00405049	0.00428922	0.00382291
arrivalmode.Car	0.00391125	0.00467796	0.00316965
n_surgeries	0.00356612	0.00423127	0.00302263
maritalstatus.Single	0.00327213	0.00428883	0.00245436
cc_abdominalpain	0.0031689	0.0034221	0.002929
cc_shortnessofbreath	0.00299226	0.00336477	0.00268751
employstatus.Full Time	0.00267038	0.00351307	0.00196752
coronathero	0.00260618	0.0035497	0.00184234
cxr_count	0.00234936	0.00302327	0.00175174
cc_motorvehiclecrash	0.00196469	0.0020657	0.00187534
maritalstatus.Widowed	0.0019295	0.00269621	0.00120383
triage_vital_hr	0.00183755	0.00191375	0.00176612
cc_alteredmentalstatus	0.00172624	0.00182314	0.00163444
previousdispo.No previous dispo	0.00167605	0.00195661	0.00142348
`meds_miscellaneousmedicalsupplies,devices,non-drug`	0.00152543	0.0018081	0.00127711
lymphs_median	0.00150762	0.00173802	0.00132377
meds_antihistamines	0.00149924	0.00194061	0.00110201
race.White or Caucasian	0.00146811	0.00166756	0.00128097
chrkidneydisease	0.0013647	0.00174065	0.00107065
rbc_median	0.00132791	0.00142729	0.00123667
insurance_status.Medicaid	0.00132068	0.00187551	0.000929
rdw_min	0.00131088	0.00138726	0.00123156
chfnonhp	0.00127599	0.00185911	0.000858
`cc_fever-9weeksto74years`	0.00126135	0.00129128	0.00122913
meds_skinpreps	0.00124421	0.00175731	0.000888
`bloodculture,routine_count`	0.00123319	0.00133258	0.00113994
cc_strokealert	0.00121533	0.0013107	0.00113071
hyperlipidem	0.00117633	0.00159157	0.000799
cc_chestpain	0.00115852	0.0012354	0.00107732
bun_max	0.00115369	0.00127854	0.00103179
lymphs_max	0.00112896	0.00121737	0.00104199
neutrophils_median	0.00109832	0.00118152	0.00101855
pregtestur_count	0.00109115	0.00119517	0.000987
chloride_median	0.00107855	0.00115403	0.00100062
lymphs_min	0.00107007	0.00115231	0.000987
sbp_median	0.00106783	0.0011386	0.000996
platelets_max	0.00106272	0.00113116	0.000998
hematocrit_median	0.00105515	0.00114515	0.000977
dbp_median	0.00104765	0.00112097	0.000975
diabmelnoc	0.00102239	0.00157785	0.000641
hematocrit_min	0.00101698	0.00108955	0.000954
rdw_max	0.00101359	0.0010826	0.000953
bun_median	0.00101322	0.0012035	0.000874
proteinua_count	0.00100512	0.00139804	0.000754
hematocrit_max	0.00100504	0.00108399	0.000935
pulse_median	0.000992	0.00105305	0.000932
gender.Female	0.000981	0.00104478	0.000924
platelets_median	0.000977	0.00103959	0.000918
dbp_min	0.000976	0.00103636	0.000915
glucoseua_count	0.000974	0.00129155	0.00073
neutrophils_max	0.000956	0.00102687	0.000887
rbc_min	0.000954	0.00101836	0.00089
absolutelymphocytecount_median	0.000952	0.00102338	0.000887
arrivalhour_bin.07-10	0.00095	0.000981	0.000919
hemoglobin_min	0.000946	0.00101774	0.000873
gender.Male	0.000944	0.000993	0.000892
leukocytesua_count	0.000935	0.00128188	0.000691
hemoglobin_median	0.000933	0.00100575	0.000866
`anc(absneutrophilcount)_max`	0.000922	0.000997	0.000848
absolutelymphocytecount_min	0.000922	0.000988	0.000862
